# Supplementary material for: Evaluating the causal effects between Grave’s disease and diabetes mellitus: a bidirectional Mendelian randomization study
Source: Front Endocrinol (Lausanne). 2024 Nov 6;15:1420499. doi: 10.3389/fendo.2024.1420499 (PMC11576183; doi:10.3389/fendo.2024.1420499)
Supplement: Supplementary file 1 [file DataSheet1.csv]

Supplementary Table 1 | GWAS summary statistics: source and description
ID	phenotypes	year	consortium	population	number of cases	number of controls	simple size
ebi-a-GCST90018847	Grave's disease	2021	NA	European	1,678	456,942	458,620
ebi-a-GCST90014023	type 1 diabetes	2021	NA	European	18,942	501,638	520,580
finn-b-T2D	type 2 diabetes	2021	FinnGen	European	29,193	182,573	211,766
prot-a-2960	Thyroglobulin	2018	NA	European	NA	NA	3,301
prot-a-530	Thyroid Stimulating Hormone	2018	NA	European	NA	NA	3,301
prot-a-3088	Thyroid peroxidase	2018	NA	European	NA	NA	3,301
