# Supplementary material for: Evaluating the causal effects between Grave’s disease and diabetes mellitus: a bidirectional Mendelian randomization study
Source: Front Endocrinol (Lausanne). 2024 Nov 6;15:1420499. doi: 10.3389/fendo.2024.1420499 (PMC11576183; doi:10.3389/fendo.2024.1420499)
Supplement: Supplementary file 2 [file DataSheet2.csv]

	chr.exposure	pos.exposure	beta.exposure	se.exposure	pval.exposure	samplesize.exposure	id.exposure	SNP	effect_allele.exposure	other_allele.exposure	eaf.exposure	exposure	mr_keep.exposure	pval_origin.exposure	data_source.exposure	R2	F-statistics
1	1	114303808	0.3769	0.0536	2.14E-12	458620	ebi-a-GCST90018847	rs6679677	A	C	0.111844	Graves' disease || id:ebi-a-GCST90018847	TRUE	reported	igd	0.028221768	13318.89352
2	1	157693722	0.1461	0.0223	5.19E-11	458620	ebi-a-GCST90018847	rs1977710	G	A	0.444294	Graves' disease || id:ebi-a-GCST90018847	TRUE	reported	igd	0.01054013	4885.385943
3	2	191953998	0.1449	0.0252	8.78E-09	458620	ebi-a-GCST90018847	rs12612769	C	A	0.218448	Graves' disease || id:ebi-a-GCST90018847	TRUE	reported	igd	0.007169233	3311.681516
4	2	204734487	0.2352	0.0222	3.61E-26	458620	ebi-a-GCST90018847	rs231779	T	C	0.467891	Graves' disease || id:ebi-a-GCST90018847	TRUE	reported	igd	0.027545453	12990.67458
5	3	188132110	-0.1634	0.0225	3.85E-13	458620	ebi-a-GCST90018847	rs6780858	G	A	0.46812	Graves' disease || id:ebi-a-GCST90018847	TRUE	reported	igd	0.013295509	6179.7223
6	4	40307564	-0.1361	0.0244	2.37E-08	458620	ebi-a-GCST90018847	rs13136820	T	C	0.700325	Graves' disease || id:ebi-a-GCST90018847	TRUE	reported	igd	0.007774928	3593.662396
7	6	29907608	-0.3419	0.0239	1.77E-46	458620	ebi-a-GCST90018847	rs9260041	T	C	0.289808	Graves' disease || id:ebi-a-GCST90018847	TRUE	reported	igd	0.048118751	23183.69583
8	6	29701661	-0.2215	0.029	2.27E-14	458620	ebi-a-GCST90018847	rs7741597	C	T	0.144076	Graves' disease || id:ebi-a-GCST90018847	TRUE	reported	igd	0.012100528	5617.494601
9	6	32684069	-0.4627	0.0479	4.61E-22	458620	ebi-a-GCST90018847	rs6936707	T	C	0.0351044	Graves' disease || id:ebi-a-GCST90018847	TRUE	reported	igd	0.014503435	6749.426217
10	6	167473193	0.1354	0.0219	6.87E-10	458620	ebi-a-GCST90018847	rs13210649	G	T	0.441595	Graves' disease || id:ebi-a-GCST90018847	TRUE	reported	igd	0.009041506	4184.430956
11	6	31419216	-0.3836	0.0516	1.02E-13	458620	ebi-a-GCST90018847	rs7746061	A	G	0.055725	Graves' disease || id:ebi-a-GCST90018847	TRUE	reported	igd	0.015485875	7213.813231
12	6	33041073	0.4396	0.0251	1.09E-68	458620	ebi-a-GCST90018847	rs9357156	C	A	0.230863	Graves' disease || id:ebi-a-GCST90018847	TRUE	reported	igd	0.068628325	33793.36735
13	6	32627250	0.3072	0.024	1.52E-37	458620	ebi-a-GCST90018847	rs9273410	A	C	0.429379	Graves' disease || id:ebi-a-GCST90018847	TRUE	reported	igd	0.046244594	22236.94154
14	6	90989125	0.1312	0.0227	7.16E-09	458620	ebi-a-GCST90018847	rs7754251	C	G	0.489897	Graves' disease || id:ebi-a-GCST90018847	TRUE	reported	igd	0.008603206	3979.824378
15	7	28194397	-0.1373	0.0245	2.11E-08	458620	ebi-a-GCST90018847	rs860262	A	C	0.41768	Graves' disease || id:ebi-a-GCST90018847	TRUE	reported	igd	0.00917015	4244.518726
16	8	128200556	-0.145	0.0235	6.28E-10	458620	ebi-a-GCST90018847	rs2466028	C	T	0.361033	Graves' disease || id:ebi-a-GCST90018847	TRUE	reported	igd	0.009700438	4492.373465
17	10	63785089	-0.1566	0.0232	1.43E-11	458620	ebi-a-GCST90018847	rs10821944	T	G	0.703121	Graves' disease || id:ebi-a-GCST90018847	TRUE	reported	igd	0.010238187	4743.986668
18	10	64041772	0.2027	0.0339	2.18E-09	458620	ebi-a-GCST90018847	rs61850863	A	G	0.144977	Graves' disease || id:ebi-a-GCST90018847	TRUE	reported	igd	0.010186252	4719.674312
19	11	95311422	0.2029	0.035	6.81E-09	458620	ebi-a-GCST90018847	rs4409785	C	T	0.143693	Graves' disease || id:ebi-a-GCST90018847	TRUE	reported	igd	0.010131161	4693.887324
20	12	111315543	0.2365	0.0357	3.60E-11	458620	ebi-a-GCST90018847	rs61226717	T	G	0.109348	Graves' disease || id:ebi-a-GCST90018847	TRUE	reported	igd	0.010894597	5051.492259
21	14	81457257	0.2871	0.0228	1.98E-36	458620	ebi-a-GCST90018847	rs28414437	C	A	0.424075	Graves' disease || id:ebi-a-GCST90018847	TRUE	reported	igd	0.040262894	19239.94374
22	16	30969486	-0.2374	0.0387	8.85E-10	458620	ebi-a-GCST90018847	rs11643872	T	G	0.565618	Graves' disease || id:ebi-a-GCST90018847	TRUE	reported	igd	0.02769405	13062.75028
23	16	79742390	0.1621	0.024	1.55E-11	458620	ebi-a-GCST90018847	rs17689159	C	T	0.304638	Graves' disease || id:ebi-a-GCST90018847	TRUE	reported	igd	0.011132458	5163.022757
24	20	44742064	0.1641	0.0232	1.62E-12	458620	ebi-a-GCST90018847	rs1569723	A	C	0.711732	Graves' disease || id:ebi-a-GCST90018847	TRUE	reported	igd	0.011049944	5124.326741
25	21	43834854	0.1406	0.0228	6.75E-10	458620	ebi-a-GCST90018847	rs34544259	G	A	0.40471	Graves' disease || id:ebi-a-GCST90018847	TRUE	reported	igd	0.009525179	4410.428665
26	22	23052967	-0.2096	0.038	3.37E-08	458620	ebi-a-GCST90018847	rs5751536	A	G	0.451066	Graves' disease || id:ebi-a-GCST90018847	TRUE	reported	igd	0.021755686	10199.44513
27	X	78466147	-0.1811	0.0198	6.06E-20	458620	ebi-a-GCST90018847	rs5912815	G	T	0.579925	Graves' disease || id:ebi-a-GCST90018847	TRUE	reported	igd	0.015979587	7447.53476
