# Supplementary material for: Evaluating the causal effects between Grave’s disease and diabetes mellitus: a bidirectional Mendelian randomization study
Source: Front Endocrinol (Lausanne). 2024 Nov 6;15:1420499. doi: 10.3389/fendo.2024.1420499 (PMC11576183; doi:10.3389/fendo.2024.1420499)
Supplement: Supplementary file 3 [file DataSheet3.csv]

	chr.exposure	pos.exposure	beta.exposure	se.exposure	pval.exposure	samplesize.exposure	id.exposure	SNP	effect_allele.exposure	other_allele.exposure	eaf.exposure	exposure	mr_keep.exposure	pval_origin.exposure	data_source.exposure	R2	F-statistic
1	1	25296743	0.078145	0.01405	2.67E-08	520580	ebi-a-GCST90014023	rs10751776	C	A	0.51	Type 1 diabetes || id:ebi-a-GCST90014023	TRUE	reported	igd	0.003052099	1593.719784
2	1	64113889	0.111208	0.016916	4.89E-11	520580	ebi-a-GCST90014023	rs855330	C	T	0.259	Type 1 diabetes || id:ebi-a-GCST90014023	TRUE	reported	igd	0.004747009	2482.975157
3	1	212852832	0.126969	0.021535	3.73E-09	520580	ebi-a-GCST90014023	rs12128789	C	T	0.132	Type 1 diabetes || id:ebi-a-GCST90014023	TRUE	reported	igd	0.003694188	1930.243684
4	1	192515849	0.096073	0.015681	8.98E-10	520580	ebi-a-GCST90014023	rs10801128	G	A	0.717	Type 1 diabetes || id:ebi-a-GCST90014023	TRUE	reported	igd	0.003745746	1957.284452
5	1	198670555	-0.134887	0.023381	7.97E-09	520580	ebi-a-GCST90014023	rs17623914	C	T	0.0997	Type 1 diabetes || id:ebi-a-GCST90014023	TRUE	reported	igd	0.003266274	1705.922396
6	1	200832857	0.093508	0.01689	3.09E-08	520580	ebi-a-GCST90014023	rs7511678	A	G	0.229	Type 1 diabetes || id:ebi-a-GCST90014023	TRUE	reported	igd	0.003087574	1612.301197
7	1	38347417	-0.083107	0.015077	3.54E-08	520580	ebi-a-GCST90014023	rs12742756	G	A	0.428	Type 1 diabetes || id:ebi-a-GCST90014023	TRUE	reported	igd	0.003381777	1766.452455
8	1	114303808	0.64172	0.020938	1.00E-200	520580	ebi-a-GCST90014023	rs6679677	A	C	0.114	Type 1 diabetes || id:ebi-a-GCST90014023	TRUE	reported	igd	0.083187815	47235.13394
9	1	206943968	-0.163855	0.019641	7.26E-17	520580	ebi-a-GCST90014023	rs3024493	A	C	0.154	Type 1 diabetes || id:ebi-a-GCST90014023	TRUE	reported	igd	0.00699585	3667.543183
10	1	36087661	-0.133602	0.023876	2.20E-08	520580	ebi-a-GCST90014023	rs574384	A	C	0.895	Type 1 diabetes || id:ebi-a-GCST90014023	TRUE	reported	igd	0.003354812	1752.320026
11	1	120506786	0.127063	0.022335	1.28E-08	520580	ebi-a-GCST90014023	rs2493411	C	T	0.132	Type 1 diabetes || id:ebi-a-GCST90014023	TRUE	reported	igd	0.00369966	1933.113466
12	2	204738919	-0.19913	0.014202	1.16E-44	520580	ebi-a-GCST90014023	rs3087243	A	G	0.422	Type 1 diabetes || id:ebi-a-GCST90014023	TRUE	reported	igd	0.019343884	10268.63574
13	2	100766711	-0.084522	0.015457	4.55E-08	520580	ebi-a-GCST90014023	rs4490209	G	C	0.36	Type 1 diabetes || id:ebi-a-GCST90014023	TRUE	reported	igd	0.003291941	1719.372134
14	2	12634794	-0.09517	0.017407	4.57E-08	520580	ebi-a-GCST90014023	rs1881146	T	A	0.311	Type 1 diabetes || id:ebi-a-GCST90014023	TRUE	reported	igd	0.003881591	2028.544861
15	2	60636416	-0.087955	0.014341	8.61E-10	520580	ebi-a-GCST90014023	rs12464462	G	A	0.41	Type 1 diabetes || id:ebi-a-GCST90014023	TRUE	reported	igd	0.003742716	1955.695222
16	2	163110536	0.127631	0.014455	1.05E-18	520580	ebi-a-GCST90014023	rs2111485	G	A	0.604	Type 1 diabetes || id:ebi-a-GCST90014023	TRUE	reported	igd	0.007792458	4088.441207
17	2	191953864	-0.122856	0.019089	1.23E-10	520580	ebi-a-GCST90014023	rs6434435	A	G	0.16	Type 1 diabetes || id:ebi-a-GCST90014023	TRUE	reported	igd	0.004057159	2120.67162
18	2	25139367	0.094653	0.01732	4.63E-08	520580	ebi-a-GCST90014023	rs55893453	G	A	0.202	Type 1 diabetes || id:ebi-a-GCST90014023	TRUE	reported	igd	0.002888371	1507.977998
19	2	242278547	0.098731	0.017823	3.03E-08	520580	ebi-a-GCST90014023	rs28648882	A	G	0.224	Type 1 diabetes || id:ebi-a-GCST90014023	TRUE	reported	igd	0.003388807	1770.137023
20	4	26123319	0.093652	0.015203	7.26E-10	520580	ebi-a-GCST90014023	rs7668577	C	A	0.312	Type 1 diabetes || id:ebi-a-GCST90014023	TRUE	reported	igd	0.003765366	1967.575343
21	4	166575439	-0.143854	0.018689	1.39E-14	520580	ebi-a-GCST90014023	rs2611211	T	C	0.824	Type 1 diabetes || id:ebi-a-GCST90014023	TRUE	reported	igd	0.006002246	3143.50531
22	4	185302902	-0.10775	0.01932	2.44E-08	520580	ebi-a-GCST90014023	rs12644686	G	C	0.194	Type 1 diabetes || id:ebi-a-GCST90014023	TRUE	reported	igd	0.003630792	1896.998043
23	4	123193870	-0.109522	0.014689	8.92E-14	520580	ebi-a-GCST90014023	rs13147049	G	A	0.641	Type 1 diabetes || id:ebi-a-GCST90014023	TRUE	reported	igd	0.005520586	2889.84928
24	5	35895725	-0.081513	0.014025	6.17E-09	520580	ebi-a-GCST90014023	rs2303137	T	A	0.442	Type 1 diabetes || id:ebi-a-GCST90014023	TRUE	reported	igd	0.003277481	1711.794879
25	5	110566360	0.177902	0.030444	5.11E-09	520580	ebi-a-GCST90014023	rs114378220	T	C	0.0703	Type 1 diabetes || id:ebi-a-GCST90014023	TRUE	reported	igd	0.004137041	2162.599292
26	5	131770805	0.07946	0.014096	1.73E-08	520580	ebi-a-GCST90014023	rs2188962	T	C	0.404	Type 1 diabetes || id:ebi-a-GCST90014023	TRUE	reported	igd	0.003040568	1587.680258
27	6	29941064	-0.355548	0.041635	1.35E-17	520580	ebi-a-GCST90014023	rs9260802	G	A	0.0354	Type 1 diabetes || id:ebi-a-GCST90014023	TRUE	reported	igd	0.008633303	4533.446224
28	6	32698976	-0.679534	0.016591	1.00E-200	520580	ebi-a-GCST90014023	rs7752257	G	T	0.74	Type 1 diabetes || id:ebi-a-GCST90014023	TRUE	reported	igd	0.177687733	112488.0759
29	6	91005743	0.202923	0.01852	6.14E-28	520580	ebi-a-GCST90014023	rs6908626	T	G	0.166	Type 1 diabetes || id:ebi-a-GCST90014023	TRUE	reported	igd	0.011401623	6003.888168
30	6	32584918	0.630443	0.015912	1.00E-200	520580	ebi-a-GCST90014023	rs28752526	G	A	0.357	Type 1 diabetes || id:ebi-a-GCST90014023	TRUE	reported	igd	0.182473935	116194.3578
31	6	138165744	-0.095737	0.016703	9.95E-09	520580	ebi-a-GCST90014023	rs4548024	C	T	0.234	Type 1 diabetes || id:ebi-a-GCST90014023	TRUE	reported	igd	0.003285748	1716.126883
32	6	410417	0.106196	0.014129	5.65E-14	520580	ebi-a-GCST90014023	rs1050979	G	A	0.515	Type 1 diabetes || id:ebi-a-GCST90014023	TRUE	reported	igd	0.00563372	2949.406822
33	6	29748690	-0.260162	0.017415	1.83E-50	520580	ebi-a-GCST90014023	rs1611236	A	G	0.299	Type 1 diabetes || id:ebi-a-GCST90014023	TRUE	reported	igd	0.028373109	15201.73687
34	6	32394098	1.04811	0.017444	1.00E-200	520580	ebi-a-GCST90014023	rs3135348	G	A	0.561	Type 1 diabetes || id:ebi-a-GCST90014023	TRUE	reported	igd	0.541091992	613806.2141
35	6	29750776	-0.27213	0.026341	5.10E-25	520580	ebi-a-GCST90014023	rs9468618	T	C	0.0817	Type 1 diabetes || id:ebi-a-GCST90014023	TRUE	reported	igd	0.01111193	5849.626941
36	6	30928317	1.02126	0.058158	4.98E-69	520580	ebi-a-GCST90014023	rs2429557	A	T	0.0113	Type 1 diabetes || id:ebi-a-GCST90014023	TRUE	reported	igd	0.023304813	12421.45257
37	6	126789472	0.12042	0.014827	4.59E-16	520580	ebi-a-GCST90014023	rs9385401	T	C	0.454	Type 1 diabetes || id:ebi-a-GCST90014023	TRUE	reported	igd	0.00718912	3769.597802
38	6	29351641	0.792867	0.053276	4.30E-50	520580	ebi-a-GCST90014023	rs238873	G	A	0.0145	Type 1 diabetes || id:ebi-a-GCST90014023	TRUE	reported	igd	0.017966162	9523.89655
39	6	30716170	0.335382	0.04577	2.34E-13	520580	ebi-a-GCST90014023	rs73432769	T	C	0.0199	Type 1 diabetes || id:ebi-a-GCST90014023	TRUE	reported	igd	0.00438766	2294.185373
40	6	30775277	0.382619	0.020092	7.42E-81	520580	ebi-a-GCST90014023	rs112733823	T	C	0.142	Type 1 diabetes || id:ebi-a-GCST90014023	TRUE	reported	igd	0.035672923	19257.5106
41	6	33628922	0.166059	0.014121	6.31E-32	520580	ebi-a-GCST90014023	rs6908236	C	A	0.514	Type 1 diabetes || id:ebi-a-GCST90014023	TRUE	reported	igd	0.013776986	7272.184603
42	7	117086613	-0.135435	0.016416	1.58E-16	520580	ebi-a-GCST90014023	rs7795896	T	C	0.692	Type 1 diabetes || id:ebi-a-GCST90014023	TRUE	reported	igd	0.007818954	4102.452321
43	7	26904330	-0.129663	0.016818	1.26E-14	520580	ebi-a-GCST90014023	rs17323934	G	C	0.223	Type 1 diabetes || id:ebi-a-GCST90014023	TRUE	reported	igd	0.005826235	3050.78435
44	7	26858395	-0.121178	0.016569	2.60E-13	520580	ebi-a-GCST90014023	rs10275896	C	T	0.232	Type 1 diabetes || id:ebi-a-GCST90014023	TRUE	reported	igd	0.005232711	2738.363291
45	7	51015582	0.244413	0.036372	1.82E-11	520580	ebi-a-GCST90014023	rs7776597	G	A	0.959	Type 1 diabetes || id:ebi-a-GCST90014023	TRUE	reported	igd	0.004697654	2457.037637
46	7	20386338	0.085811	0.015436	2.71E-08	520580	ebi-a-GCST90014023	rs10224046	G	T	0.324	Type 1 diabetes || id:ebi-a-GCST90014023	TRUE	reported	igd	0.003225579	1684.599273
47	8	120082941	-0.092191	0.014669	3.28E-10	520580	ebi-a-GCST90014023	rs13259300	C	A	0.598	Type 1 diabetes || id:ebi-a-GCST90014023	TRUE	reported	igd	0.004086338	2135.986024
48	8	59872177	-0.103267	0.017134	1.67E-09	520580	ebi-a-GCST90014023	rs1947178	G	A	0.792	Type 1 diabetes || id:ebi-a-GCST90014023	TRUE	reported	igd	0.003513514	1835.507171
49	8	141616183	-0.106609	0.01923	2.96E-08	520580	ebi-a-GCST90014023	rs3802214	C	T	0.799	Type 1 diabetes || id:ebi-a-GCST90014023	TRUE	reported	igd	0.003650569	1907.368891
50	9	4283137	-0.126548	0.014171	4.27E-19	520580	ebi-a-GCST90014023	rs1574285	T	G	0.591	Type 1 diabetes || id:ebi-a-GCST90014023	TRUE	reported	igd	0.007741968	4061.74411
51	10	72378489	-0.282082	0.042195	2.31E-11	520580	ebi-a-GCST90014023	rs78325861	G	C	0.039	Type 1 diabetes || id:ebi-a-GCST90014023	TRUE	reported	igd	0.005964427	3123.579843
52	10	6071545	0.231245	0.036955	3.91E-10	520580	ebi-a-GCST90014023	rs12257077	T	C	0.0319	Type 1 diabetes || id:ebi-a-GCST90014023	TRUE	reported	igd	0.003302825	1725.075656
53	10	90051035	-0.165103	0.016333	5.07E-24	520580	ebi-a-GCST90014023	rs7068821	T	G	0.251	Type 1 diabetes || id:ebi-a-GCST90014023	TRUE	reported	igd	0.01024933	5390.828089
54	10	6094697	-0.357441	0.026	5.25E-43	520580	ebi-a-GCST90014023	rs61839660	T	C	0.0851	Type 1 diabetes || id:ebi-a-GCST90014023	TRUE	reported	igd	0.019894907	10567.08201
55	10	6148535	-0.699552	0.090252	9.11E-15	520580	ebi-a-GCST90014023	rs41295159	G	C	0.00895	Type 1 diabetes || id:ebi-a-GCST90014023	TRUE	reported	igd	0.008681377	4558.911505
56	10	33426147	0.082649	0.014412	9.78E-09	520580	ebi-a-GCST90014023	rs722988	C	T	0.353	Type 1 diabetes || id:ebi-a-GCST90014023	TRUE	reported	igd	0.003120213	1629.398313
57	11	76293805	0.076923	0.013959	3.58E-08	520580	ebi-a-GCST90014023	rs7936434	C	G	0.464	Type 1 diabetes || id:ebi-a-GCST90014023	TRUE	reported	igd	0.002943237	1536.707325
58	11	2090456	-0.091985	0.016179	1.30E-08	520580	ebi-a-GCST90014023	rs7130222	G	T	0.308	Type 1 diabetes || id:ebi-a-GCST90014023	TRUE	reported	igd	0.00360679	1884.412204
59	11	64107735	-0.099964	0.015092	3.50E-11	520580	ebi-a-GCST90014023	rs663743	A	G	0.349	Type 1 diabetes || id:ebi-a-GCST90014023	TRUE	reported	igd	0.004540709	2374.575466
60	11	128604174	0.092015	0.01428	1.17E-10	520580	ebi-a-GCST90014023	rs607703	T	C	0.484	Type 1 diabetes || id:ebi-a-GCST90014023	TRUE	reported	igd	0.004229045	2210.897774
61	11	2182224	0.712	0.018527	1.00E-200	520580	ebi-a-GCST90014023	rs689	T	A	0.731	Type 1 diabetes || id:ebi-a-GCST90014023	TRUE	reported	igd	0.199369922	129632.3959
62	12	56412487	0.244048	0.014558	4.52E-63	520580	ebi-a-GCST90014023	rs1701704	G	T	0.339	Type 1 diabetes || id:ebi-a-GCST90014023	TRUE	reported	igd	0.026692033	14276.34996
63	12	9123932	-0.093588	0.014258	5.25E-11	520580	ebi-a-GCST90014023	rs7301381	C	T	0.464	Type 1 diabetes || id:ebi-a-GCST90014023	TRUE	reported	igd	0.004356654	2277.902258
64	12	9874899	-0.089844	0.013953	1.20E-10	520580	ebi-a-GCST90014023	rs10844597	A	G	0.506	Type 1 diabetes || id:ebi-a-GCST90014023	TRUE	reported	igd	0.004035391	2109.247414
65	12	111884608	-0.231498	0.014086	1.08E-60	520580	ebi-a-GCST90014023	rs3184504	C	T	0.533	Type 1 diabetes || id:ebi-a-GCST90014023	TRUE	reported	igd	0.02667894	14269.15516
66	13	42930659	-0.090825	0.015158	2.08E-09	520580	ebi-a-GCST90014023	rs238265	G	T	0.695	Type 1 diabetes || id:ebi-a-GCST90014023	TRUE	reported	igd	0.00349724	1826.975577
67	13	100079833	-0.102063	0.015805	1.06E-10	520580	ebi-a-GCST90014023	rs9517712	C	T	0.741	Type 1 diabetes || id:ebi-a-GCST90014023	TRUE	reported	igd	0.003998385	2089.8272
68	14	69260511	0.115351	0.014812	6.83E-15	520580	ebi-a-GCST90014023	rs17106304	G	C	0.656	Type 1 diabetes || id:ebi-a-GCST90014023	TRUE	reported	igd	0.006005304	3145.116527
69	14	98489306	-0.093665	0.015283	8.86E-10	520580	ebi-a-GCST90014023	rs1350275	G	T	0.698	Type 1 diabetes || id:ebi-a-GCST90014023	TRUE	reported	igd	0.003698682	1932.600553
70	14	101306447	-0.134255	0.014594	3.60E-20	520580	ebi-a-GCST90014023	rs56994090	C	T	0.431	Type 1 diabetes || id:ebi-a-GCST90014023	TRUE	reported	igd	0.008840574	4643.257392
71	15	79234957	-0.218071	0.024119	1.54E-19	520580	ebi-a-GCST90014023	rs34593439	A	G	0.108	Type 1 diabetes || id:ebi-a-GCST90014023	TRUE	reported	igd	0.009162509	4813.908086
72	16	11194771	-0.203881	0.015188	4.41E-41	520580	ebi-a-GCST90014023	rs12927355	T	C	0.316	Type 1 diabetes || id:ebi-a-GCST90014023	TRUE	reported	igd	0.017969115	9525.490584
73	16	28538336	0.170939	0.021081	5.12E-16	520580	ebi-a-GCST90014023	rs231972	C	A	0.118	Type 1 diabetes || id:ebi-a-GCST90014023	TRUE	reported	igd	0.006082231	3185.651518
74	16	75236763	0.219371	0.024379	2.29E-19	520580	ebi-a-GCST90014023	rs55993634	G	C	0.0849	Type 1 diabetes || id:ebi-a-GCST90014023	TRUE	reported	igd	0.007477642	3922.023404
75	16	80284024	-0.084587	0.015175	2.49E-08	520580	ebi-a-GCST90014023	rs8046043	C	G	0.392	Type 1 diabetes || id:ebi-a-GCST90014023	TRUE	reported	igd	0.003410569	1781.543265
76	17	66164918	0.100693	0.018297	3.73E-08	520580	ebi-a-GCST90014023	rs57209021	T	C	0.226	Type 1 diabetes || id:ebi-a-GCST90014023	TRUE	reported	igd	0.003547137	1853.134808
77	17	7240391	0.118379	0.018587	1.91E-10	520580	ebi-a-GCST90014023	rs61759532	T	C	0.235	Type 1 diabetes || id:ebi-a-GCST90014023	TRUE	reported	igd	0.005038585	2636.25952
78	17	43487574	-0.119196	0.018978	3.37E-10	520580	ebi-a-GCST90014023	rs35327136	A	C	0.156	Type 1 diabetes || id:ebi-a-GCST90014023	TRUE	reported	igd	0.003741282	1954.943094
79	18	67526026	-0.113651	0.0149	2.40E-14	520580	ebi-a-GCST90014023	rs1808094	C	T	0.524	Type 1 diabetes || id:ebi-a-GCST90014023	TRUE	reported	igd	0.006443395	3376.04286
80	18	12777325	-0.220466	0.018635	2.71E-32	520580	ebi-a-GCST90014023	rs7237497	C	T	0.839	Type 1 diabetes || id:ebi-a-GCST90014023	TRUE	reported	igd	0.013131099	6926.716657
81	19	10463118	-0.385331	0.038519	1.47E-23	520580	ebi-a-GCST90014023	rs34536443	C	G	0.0427	Type 1 diabetes || id:ebi-a-GCST90014023	TRUE	reported	igd	0.012138746	6396.813408
82	19	49206674	0.127096	0.014419	1.20E-18	520580	ebi-a-GCST90014023	rs601338	A	G	0.479	Type 1 diabetes || id:ebi-a-GCST90014023	TRUE	reported	igd	0.008062449	4231.247795
83	19	47256542	-0.171277	0.020769	1.63E-16	520580	ebi-a-GCST90014023	rs113374757	T	C	0.163	Type 1 diabetes || id:ebi-a-GCST90014023	TRUE	reported	igd	0.008004628	4200.657939
84	20	1666989	-0.141437	0.018453	1.79E-14	520580	ebi-a-GCST90014023	rs202535	A	C	0.828	Type 1 diabetes || id:ebi-a-GCST90014023	TRUE	reported	igd	0.0056979	2983.199358
85	21	43836186	0.143803	0.014405	1.81E-23	520580	ebi-a-GCST90014023	rs11203203	A	G	0.349	Type 1 diabetes || id:ebi-a-GCST90014023	TRUE	reported	igd	0.009396634	4938.082286
86	22	37531117	-0.083441	0.014316	5.59E-09	520580	ebi-a-GCST90014023	rs2543537	T	C	0.46	Type 1 diabetes || id:ebi-a-GCST90014023	TRUE	reported	igd	0.003458921	1806.888059
87	22	30477589	-0.129657	0.014267	1.01E-19	520580	ebi-a-GCST90014023	rs4820827	C	T	0.621	Type 1 diabetes || id:ebi-a-GCST90014023	TRUE	reported	igd	0.007913211	4152.301595
88	22	37581485	0.104077	0.014138	1.82E-13	520580	ebi-a-GCST90014023	rs229527	A	C	0.416	Type 1 diabetes || id:ebi-a-GCST90014023	TRUE	reported	igd	0.005263149	2754.376273
