# Supplementary material for: Evaluating the causal effects between Grave’s disease and diabetes mellitus: a bidirectional Mendelian randomization study
Source: Front Endocrinol (Lausanne). 2024 Nov 6;15:1420499. doi: 10.3389/fendo.2024.1420499 (PMC11576183; doi:10.3389/fendo.2024.1420499)
Supplement: Supplementary file 4 [file DataSheet4.csv]

	samplesize.exposure	pos.exposure	se.exposure	chr.exposure	beta.exposure	pval.exposure	id.exposure	SNP	effect_allele.exposure	other_allele.exposure	eaf.exposure	exposure	mr_keep.exposure	pval_origin.exposure	data_source.exposure	R2	F-statistics
1	211766	227121918	0.0111	2	0.0756	1.03E-11	finn-b-T2D	rs2943656	G	A	0.6173	Type 2 diabetes, definitions combined || id:finn-b-T2D	TRUE	reported	igd	0.002700401	573.3962038
2	211766	43480221	0.0249	2	0.1396	2.04E-08	finn-b-T2D	rs62137406	T	C	0.04885	Type 2 diabetes, definitions combined || id:finn-b-T2D	TRUE	reported	igd	0.001810983	384.1968124
3	211766	43453721	0.0306	2	-0.1809	3.47E-09	finn-b-T2D	rs112694524	A	G	0.0335	Type 2 diabetes, definitions combined || id:finn-b-T2D	TRUE	reported	igd	0.002119111	449.7044876
4	211766	165508389	0.0113	2	-0.0703	5.17E-10	finn-b-T2D	rs10184004	T	C	0.3577	Type 2 diabetes, definitions combined || id:finn-b-T2D	TRUE	reported	igd	0.002270897	481.9888585
5	211766	170629884	0.0116	3	0.0735	2.47E-10	finn-b-T2D	rs6786846	A	G	0.681	Type 2 diabetes, definitions combined || id:finn-b-T2D	TRUE	reported	igd	0.002347159	498.2131162
6	211766	12344730	0.0144	3	-0.1102	2.00E-14	finn-b-T2D	rs11712037	G	C	0.1708	Type 2 diabetes, definitions combined || id:finn-b-T2D	TRUE	reported	igd	0.003439857	730.9521743
7	211766	123124513	0.0139	3	-0.0919	3.73E-11	finn-b-T2D	rs71330995	A	G	0.1878	Type 2 diabetes, definitions combined || id:finn-b-T2D	TRUE	reported	igd	0.002576437	547.0060122
8	211766	185503456	0.0117	3	0.0937	1.10E-15	finn-b-T2D	rs6780171	A	T	0.3063	Type 2 diabetes, definitions combined || id:finn-b-T2D	TRUE	reported	igd	0.003731023	793.0551566
9	211766	186665645	0.0109	3	0.0607	2.39E-08	finn-b-T2D	rs3887925	T	C	0.4629	Type 2 diabetes, definitions combined || id:finn-b-T2D	TRUE	reported	igd	0.001832102	388.6854149
10	211766	45182527	0.0108	4	0.0741	7.51E-12	finn-b-T2D	rs10938397	G	A	0.4735	Type 2 diabetes, definitions combined || id:finn-b-T2D	TRUE	reported	igd	0.002737693	581.3363744
11	211766	6304242	0.0111	4	0.0833	6.90E-14	finn-b-T2D	rs1046317	C	T	0.6106	Type 2 diabetes, definitions combined || id:finn-b-T2D	TRUE	reported	igd	0.003299687	701.0682234
12	211766	102143311	0.0232	5	0.1373	3.09E-09	finn-b-T2D	rs76177300	A	G	0.05776	Type 2 diabetes, definitions combined || id:finn-b-T2D	TRUE	reported	igd	0.002051917	435.4155903
13	211766	20673880	0.0115	6	0.1281	5.43E-29	finn-b-T2D	rs7451008	C	T	0.3291	Type 2 diabetes, definitions combined || id:finn-b-T2D	TRUE	reported	igd	0.00724626	1545.697588
14	211766	131881146	0.013	6	0.0759	5.89E-09	finn-b-T2D	rs2781655	T	C	0.2218	Type 2 diabetes, definitions combined || id:finn-b-T2D	TRUE	reported	igd	0.001988686	421.9713672
15	211766	7232186	0.0109	6	0.0642	4.37E-09	finn-b-T2D	rs9505086	C	T	0.4438	Type 2 diabetes, definitions combined || id:finn-b-T2D	TRUE	reported	igd	0.002034784	431.772583
16	211766	44255643	0.0133	7	0.0896	1.82E-11	finn-b-T2D	rs878521	A	G	0.2072	Type 2 diabetes, definitions combined || id:finn-b-T2D	TRUE	reported	igd	0.002637542	560.0135336
17	211766	150537635	0.0114	7	0.0771	1.56E-11	finn-b-T2D	rs62492368	A	G	0.3401	Type 2 diabetes, definitions combined || id:finn-b-T2D	TRUE	reported	igd	0.002668232	566.5470607
18	211766	102086552	0.014	7	0.099	1.65E-12	finn-b-T2D	rs77655131	T	C	0.1834	Type 2 diabetes, definitions combined || id:finn-b-T2D	TRUE	reported	igd	0.002935683	623.5022849
19	211766	28142186	0.0115	7	0.0671	5.19E-09	finn-b-T2D	rs10245867	T	G	0.3308	Type 2 diabetes, definitions combined || id:finn-b-T2D	TRUE	reported	igd	0.001993409	422.9754796
20	211766	118185733	0.0111	8	-0.0816	2.48E-13	finn-b-T2D	rs11558471	G	A	0.3785	Type 2 diabetes, definitions combined || id:finn-b-T2D	TRUE	reported	igd	0.003132689	665.4755547
21	211766	139248082	0.0118	9	0.1012	8.39E-18	finn-b-T2D	rs28642213	G	A	0.6971	Type 2 diabetes, definitions combined || id:finn-b-T2D	TRUE	reported	igd	0.004324993	919.8561208
22	211766	22132698	0.0151	9	-0.126	8.78E-17	finn-b-T2D	rs10965246	C	T	0.152	Type 2 diabetes, definitions combined || id:finn-b-T2D	TRUE	reported	igd	0.004092706	870.2494242
23	211766	22137685	0.0121	9	0.1144	2.84E-21	finn-b-T2D	rs7018475	G	T	0.2788	Type 2 diabetes, definitions combined || id:finn-b-T2D	TRUE	reported	igd	0.005262966	1120.403293
24	211766	114754071	0.0137	10	0.3058	6.00E-110	finn-b-T2D	rs34872471	C	T	0.2011	Type 2 diabetes, definitions combined || id:finn-b-T2D	TRUE	reported	igd	0.030047577	6560.11041
25	211766	12309268	0.0123	10	0.086	3.00E-12	finn-b-T2D	rs11257658	A	G	0.2647	Type 2 diabetes, definitions combined || id:finn-b-T2D	TRUE	reported	igd	0.002879025	611.4341411
26	211766	94460650	0.0108	10	-0.0789	3.16E-13	finn-b-T2D	rs10882099	C	T	0.4771	Type 2 diabetes, definitions combined || id:finn-b-T2D	TRUE	reported	igd	0.003106076	659.8044543
27	211766	114736670	0.0359	10	-0.2192	1.05E-09	finn-b-T2D	rs114322470	G	T	0.02364	Type 2 diabetes, definitions combined || id:finn-b-T2D	TRUE	reported	igd	0.002218036	470.744255
28	211766	71449878	0.028	10	0.1553	3.05E-08	finn-b-T2D	rs182788819	T	C	0.03872	Type 2 diabetes, definitions combined || id:finn-b-T2D	TRUE	reported	igd	0.001795387	380.8822393
29	211766	17408630	0.0108	11	-0.0616	1.27E-08	finn-b-T2D	rs5215	T	C	0.5286	Type 2 diabetes, definitions combined || id:finn-b-T2D	TRUE	reported	igd	0.001891072	401.2197921
30	211766	2195267	0.0114	11	-0.0659	8.42E-09	finn-b-T2D	rs10770143	T	C	0.6621	Type 2 diabetes, definitions combined || id:finn-b-T2D	TRUE	reported	igd	0.001943178	412.2963298
31	211766	72428148	0.0117	11	-0.0864	1.89E-13	finn-b-T2D	rs73541184	A	G	0.3086	Type 2 diabetes, definitions combined || id:finn-b-T2D	TRUE	reported	igd	0.003185538	676.7380242
32	211766	2858546	0.0201	11	-0.1977	8.16E-23	finn-b-T2D	rs2237897	T	C	0.08139	Type 2 diabetes, definitions combined || id:finn-b-T2D	TRUE	reported	igd	0.005844476	1244.925473
33	211766	92708710	0.0113	11	0.1317	1.99E-31	finn-b-T2D	rs10830963	G	C	0.3567	Type 2 diabetes, definitions combined || id:finn-b-T2D	TRUE	reported	igd	0.007960094	1699.187074
34	211766	4521511	0.0285	12	-0.2434	1.23E-17	finn-b-T2D	rs78470967	A	T	0.03951	Type 2 diabetes, definitions combined || id:finn-b-T2D	TRUE	reported	igd	0.004496463	956.4898044
35	211766	66179054	0.0359	12	0.255	1.16E-12	finn-b-T2D	rs73113806	T	C	0.02329	Type 2 diabetes, definitions combined || id:finn-b-T2D	TRUE	reported	igd	0.002958322	628.3249397
36	211766	4365572	0.0404	12	-0.2575	1.92E-10	finn-b-T2D	rs74862545	T	C	0.01954	Type 2 diabetes, definitions combined || id:finn-b-T2D	TRUE	reported	igd	0.002540615	539.3812099
37	211766	4271088	0.038	12	-0.3726	1.04E-22	finn-b-T2D	rs112108223	A	G	0.02244	Type 2 diabetes, definitions combined || id:finn-b-T2D	TRUE	reported	igd	0.006090907	1297.73925
38	211766	4384844	0.0339	12	-0.5078	8.71E-51	finn-b-T2D	rs76895963	G	T	0.03126	Type 2 diabetes, definitions combined || id:finn-b-T2D	TRUE	reported	igd	0.015617503	3359.694926
39	211766	121432117	0.0121	12	-0.0782	9.50E-11	finn-b-T2D	rs56348580	C	G	0.2829	Type 2 diabetes, definitions combined || id:finn-b-T2D	TRUE	reported	igd	0.002481168	526.7289639
40	211766	71526677	0.0109	12	-0.0596	4.57E-08	finn-b-T2D	rs1397566	G	A	0.4276	Type 2 diabetes, definitions combined || id:finn-b-T2D	TRUE	reported	igd	0.001738841	368.8652938
41	211766	80718654	0.0112	13	-0.0767	6.18E-12	finn-b-T2D	rs7998259	A	G	0.3895	Type 2 diabetes, definitions combined || id:finn-b-T2D	TRUE	reported	igd	0.002797782	594.131734
42	211766	62291191	0.0229	15	-0.1278	2.44E-08	finn-b-T2D	rs28553330	C	T	0.0605	Type 2 diabetes, definitions combined || id:finn-b-T2D	TRUE	reported	igd	0.001856709	393.9155292
43	211766	77261943	0.0232	16	0.1308	1.76E-08	finn-b-T2D	rs12449219	G	C	0.05832	Type 2 diabetes, definitions combined || id:finn-b-T2D	TRUE	reported	igd	0.001879171	398.6900148
44	211766	53800754	0.0109	16	0.1173	6.11E-27	finn-b-T2D	rs9940128	A	G	0.4288	Type 2 diabetes, definitions combined || id:finn-b-T2D	TRUE	reported	igd	0.006740141	1437.004879
45	211766	75236763	0.0194	16	-0.1638	2.95E-17	finn-b-T2D	rs55993634	G	C	0.08715	Type 2 diabetes, definitions combined || id:finn-b-T2D	TRUE	reported	igd	0.004268985	907.893065
46	211766	36103565	0.0113	17	-0.0669	3.55E-09	finn-b-T2D	rs11263763	A	G	0.646	Type 2 diabetes, definitions combined || id:finn-b-T2D	TRUE	reported	igd	0.002047001	434.3702325
47	211766	4014384	0.0117	17	0.0642	4.48E-08	finn-b-T2D	rs7224685	T	G	0.3016	Type 2 diabetes, definitions combined || id:finn-b-T2D	TRUE	reported	igd	0.001736343	368.3345783
48	211766	57826570	0.014	18	0.0771	3.82E-08	finn-b-T2D	rs12967878	C	T	0.1809	Type 2 diabetes, definitions combined || id:finn-b-T2D	TRUE	reported	igd	0.001761628	373.7077603
49	211766	7976529	0.0116	19	-0.0672	6.60E-09	finn-b-T2D	rs2303700	C	T	0.6741	Type 2 diabetes, definitions combined || id:finn-b-T2D	TRUE	reported	igd	0.001984162	421.0095312
50	211766	46157860	0.0109	19	-0.061	2.02E-08	finn-b-T2D	rs7507893	A	G	0.4965	Type 2 diabetes, definitions combined || id:finn-b-T2D	TRUE	reported	igd	0.001860409	394.7019236
51	211766	19393714	0.0149	19	0.0964	9.42E-11	finn-b-T2D	rs8100204	A	G	0.1597	Type 2 diabetes, definitions combined || id:finn-b-T2D	TRUE	reported	igd	0.002494154	529.4927592
52	211766	45411941	0.0142	19	-0.0807	1.35E-08	finn-b-T2D	rs429358	C	T	0.1827	Type 2 diabetes, definitions combined || id:finn-b-T2D	TRUE	reported	igd	0.001944899	412.6622337
53	211766	57607363	0.0253	20	-0.2275	2.21E-19	finn-b-T2D	rs45551238	T	C	0.05006	Type 2 diabetes, definitions combined || id:finn-b-T2D	TRUE	reported	igd	0.004922433	1047.550611
54	211766	42888082	0.0285	20	0.186	6.99E-11	finn-b-T2D	rs6073386	G	A	0.0366	Type 2 diabetes, definitions combined || id:finn-b-T2D	TRUE	reported	igd	0.00243974	517.9127512
55	211766	20796117	0.0118	22	-0.0745	2.71E-10	finn-b-T2D	rs8353	T	G	0.3009	Type 2 diabetes, definitions combined || id:finn-b-T2D	TRUE	reported	igd	0.002335092	495.645841
