# Supplementary material for: Evaluating the causal effects between Grave’s disease and diabetes mellitus: a bidirectional Mendelian randomization study
Source: Front Endocrinol (Lausanne). 2024 Nov 6;15:1420499. doi: 10.3389/fendo.2024.1420499 (PMC11576183; doi:10.3389/fendo.2024.1420499)
Supplement: Supplementary file 5 [file DataSheet5.csv]

Supplementary Table 5 | MR-PRESSO analysis for the bidirectional association between Grave's disease and type 1 diabetes, type 2 diabetes.
		Raw				Outlier-corrected MR-PRESSO				RSSobs	global test P-value	number of outliers	Distortion Test P-value
		Causal Estimate	Sd	T-stat	P-value	Causal Estimate	Sd	T-stat	P-value
forward MR analysis	Grave's disease--type 1 diabetes	0.344	0.138	2.501	0.019	0.251	0.062	4.031	0.002	1965.903	<0.001	15	<0.001
	Grave's disease--type 2 diabetes	0.021	0.016	1.29	0.208	0.014	0.013	1.017	0.319	50.473	0.006	1	0.335
reverse MR analysis	type 1 diabetes--Grave's disease	0.159	0.025	6.368	9.04E-09	0.17	0.016	10.553	1.10E-16	530.113	<0.0003	8	0.477
	type 2 diabetes--Grave's disease	-0.037	0.052	-0.725	0.471	-0.023	0.049	-0.463	0.644	103.322	0.0003	1	0.514
